# Supplementary material for: Improving child health service interventions through a Theory of Change: A scoping review
Source: Front Pediatr. 2023 Apr 6;11:1037890. doi: 10.3389/fped.2023.1037890 (PMC10115981; doi:10.3389/fped.2023.1037890)
Supplement: Supplementary file 4 [file Table4.xlsx]

## Sheet: Sheet1
Author	Link to paper	Year of publication	Study country	Name of intervention	ToC level	Type of Health service intervention	Health service level	Definition of ToC	Process of development of ToC	Stakeholders involved in ToC development	Stage in which ToC was developed	ToC presentation in the literature (in brackets is what the authors deem the diagram to be)	ToC purpose (articulation of why it is useful)	ToC value (what it helped do)	ToC refinement over time	Context	Outcomes	Mechanisms	Measurement Indicators	Assumptions	COMMA /5	Other
Barnhart et al	https://bmcpublichealth.biomedcentral.com/track/pdf/10.1186/s12889-019-7176-4.pdf	2019	Bangladesh	Measles-Rubella Campaign	Single program	Mass vacination campaign	Community	Provided an analytical framework for defining ideal program implementation milestones and indicators to compare with the actual processes	Not described	Not described	post intervention phase	Theory of Change diagram (basic theory of change diagram)	Not described	Not described	Not described				Mention but not presented		2.5
Chandani et al	https://pubmed.ncbi.nlm.nih.gov/29297374/	2017	Bangladesh, India, Uganda	Future Health Systems	Multiple programs	Mixed	Mixed	A management tool, “an outcomes based approach which applies critical thinking to the design, implementation, and evaluation of initiatives and programs intended to support change in their context”	FHS developed ToCs in its second phase of implementation (2011–2016). All five countries participating in the FHS consortium – Afghanistan, Bangladesh, China, India and Uganda – developed ToCs in 2011. At the recommendation of the Consortium Advisory Group, the FHS teams from Bangladesh, India and Uganda revised their ToC about half-way through project implementation, between late 2013 and mid-20…	Country team representatives from Bangladesh, India and Uganda, as well as colleagues from Johns Hopkins Bloomberg School of Public Health and the Institute of Development Studies Each site the indviduals involved are broken down further	Pre intervention phase	Theory of Change diagram (basic theory of change diagram)	• to illustrate and test assumptions and hypothesised pathways of change • to guide data collection • to explain impact or changes discovered through the final evaluation	• The ToC development and revision fostered channels for both internal and external communication, among research team members and with key stakeholders, respectively. • In depth ToC more useful for inidividual site rather than overarching consortium. In summary, while there was less strategic use of the ToCs at the consortium-level, where logframes were more appropriate, the ToCs played an impor…	• The process of revising the ToCs challenged the teams’ initial assumptions based on new evidence and experience. In contrast, the ToCs were only minimally used for accountability purposes. • Overall, all of the revised ToCs exhibited far greater feedback among intervention components, as well as among the actors involved, and the possible outcomes and impact measures. • Consequently, the teams …				Mention but not presented		3.5	• Describe three FHS teams’ experiences along four potential uses of ToCs, namely planning, communication, learning and accountability. Though we present them as discrete, they represent broad categories, which overlap in practice • Purposeful about looking at process not outcome of ToC • Looked at 3 projects: Bangladesh was about mHealth and linking formal and informal health system, India was a…
Cordova-Pozo et al	https://reproductive-health-journal.biomedcentral.com/track/pdf/10.1186/s12978-018-0461-3.pdf	2018	Bolivia, Ecuador, Nicaragua	CERCA (Community Embedded Reproductive HealthCare for Adolescents)	Multiple programs	Adolescent pregnancy reduction through increasing communication, increasing access to information and increasing use of birth control, multi-compinent, community integrated	Community	Explains how a project will achieve a series of outcomes, by outlining causal relations based on assumptions to reach behavior change	Not described	Not described	post intervention phase	Theory of Change diagram (logic model)	Not described	Not described	Not described				Mention but not presented	Mention but not presented	3	• In this paper, we studied the CERCA project using a specific project management framework called Results Based Management (RBM) to learn more about the project’s strengths and weaknesses. RBM is a system that can enhance effectiveness and ver- ify that the project is going in the right direction using feedback loops at each level. • We identified missed opportunities to select evidence-based in…
Darmstadt et al	https://journals.plos.org/plosone/article/file?id=10.1371/journal.pone.0226376&type=printable	2020	Burundi	Performance Based Funding Childhood malnutrition program	Single program	Childhood malnutrution into policy, pre-existing performance-based financing free health care policy (PBF-FHC)	Mixed	Not defined	Not described	Not described	intervention phase	Theory and logic model' (Logic model)	Not described	Not described	Include a revisited ToC						2
Daruwalla et al	https://onlinelibrary.wiley.com/doi/pdfdirect/10.1111/mcn.12683	2018	Cambodia, Indonesia, Lao PDR, Myanmar, Thailand, Timor-Leste, Vietnam,	Alive & Thrive	Multiple programs	Infant and young child feeding (IYCF), breastfeeding, advocacy	Policy	Not defined	• Developed as part of a broader contribution analysis (CA). • In Step 2 of the CA, an initial ToC was developed from a logic model of the intervention based on the experience in Vietnam • The development of the final contribution story required verifying the various assumptions related to the three main linkages identified in the ToC.	Not described	post intervention phase	Theory of Change diagram (basic theory of change diagram)	• Offers a systematic way to make evidence‐based causal claims in situations that do not lend themselves to conventional experimental or statistical methods	• Having compared results across several countries that used the same advocacy approach reinforce the external validity of the ToC. Therefore findings likely to be generalisable	Not described					Assumptions mapped	3	• Although the same advocacy approach was applied in each of the seven countries, the exact activities were not predetermined at the onset of the evaluation because, as it is usually the case for advocacy, actors respond to opportunities in each country.
DiLerto et al	https://onlinelibrary.wiley.com/doi/pdfdirect/10.1002/pne2.12018	2020	Canada	Intensive interdisciplinary pain treatment (IIPT)	Single program	Pain treatment program that is interdisplinary, hospital setting	Hospital	Program theory, defined as the specific activities by which an intervention achieves its anticipated outcomes	In this first step of the 3-step logic analysis methodology, three data collection methods were used to generate the data required to construct a stakeholder representation of the logic model. These included document analysis, stakeholders’ surveys, and group dis- cussions. The extracted data from the document and the survey analysis were used to populate the various compo- nents (ie, resources, …	A 13-member expert panel, composed of clinicians, teachers, managers, youth with pain-related disability, and their parents, were engaged in each step.	intervention phase	Logic model (basic ToC diagram)	• Theory-based evaluation is an approach that may facilitate stakeholder engagement • Useful in uncovering causal pathways that may be discernible but not always perceptible. • Helps reduce uncertainty about the program theory inherent to complex interventions, provides a preliminary evaluation of the theoretical and empirical foundation of the intervention, and is valuable in recognizing the str…	• Logic analysis provided an opportunity to create a shared understand- ing of the complexity of IIPT among stakeholders, highlighting previously unidentified intervention and context interactive mecha- nisms • The logic analysis methodology presented a stand- ardized approach which not only helped theorize this complex in- tervention, but also assisted in acknowledging intervention-context inter…	Not described			Presented as part of conceptual framewrok			2.5	• Also did a conceptual framework
Faiz et a;	https://onlinelibrary.wiley.com/doi/pdfdirect/10.1111/mcn.12533	2017	Ethiopia, Kenya, Niger, Senegal	Community‐Based Maternal and Neonatal Health and Nutrition	Multiple programs	Aimed to improve the quality and uptake of antenatal care (ANC); integrate essential nutrition actions into ANC and birth care; promote delivery with skilled and trained attendants; and promote postnatal care (PNC) in hard to reach populations.	Community	Not defined	Not described	Not described	intervention phase	Logic model (basic ToC diagram)	Not described	Not described	Not described				Mentioned but not linked to diagram		2.5
Fietchner et al	https://itad.com/wp-content/uploads/2018/12/PE-Protocol-Paper.pdf	2018	Ethiopia, Nigeria, Tanzania	Adolescent 360	Multiple programs	AYSRH, contraception, different solutions in each specific program including; provision of physical safe spaces, counselling including husbands, life, financial and entrepreneurial skills alongside contraceptive opt-out counselling.	Community	Not defined clearly. Closest defintion is a ToC is an evaluation design and application is explicitly guided by theory about how A360 leads to change. As part of broader process evaluation.	Not described	Not described	Pre intervention phase	Theory of Change diagram (basic theory of change diagram)	• Understand 'how' and 'why' • Generate lessons for future policy and practice • Test causal links	Not described	ToC has been subject to review inline with human centred designs iterative nature			Mention but not presented		Mention but not presented	3	• Notes that a more detailed ToC is available internally • Shows how the ToC and process evaluation more broadly links in with the outcome evaluation and cost - effectiveness evaluation • Shows a plan for scalability in diagram form • Had to use external document e.g. https://www.psi.org/wp-content/uploads/2020/02/A360_Brochure_Apr2017.pdf or https://www.ncbi.nlm.nih.gov/pmc/articles/PMC6635668.2…
Fuhr et al	https://www.tandfonline.com/doi/pdf/10.1080/16549716.2021.1987044?needAccess=true	2022	Ethiopia, Sierra Leone, South Africa, Zimbabwe	HeAlth System StrEngThening in Sub-Saharan Africa (ASSET)	Multiple programs	Various work packages	Mixed	Not described	In the pre-implementation phase of ASSET, work package teams oversee between one and three ToC work- shops to develop an initial programme theory. In subsequent phases of the ASSET programme, work pack- age teams use a series of ToC workshops to adapt and refine the initial programme theory as the implementa- tion process progresses. The result is a final programme theory that articulates pathway…	Not described	Pre intervention phase	Process description	Not described	Not described	Not described						/
Gadsby et al	https://implementationsciencecomms.biomedcentral.com/track/pdf/10.1186/s43058-020-00014-8.pdf	2020	India	BetterBirth Program	Single program	WHO Safe childbirth checklist implementation package, multi-component	Hospital	A tool that defines and expresses researchers’ underlying assumptions and hypotheses about the processes through which a complex intervention improves outcomes	Retrospectivley developed following a review of the study materials and refined through discussion with members from the BetterBirth team.	BetterBirth team, developed primarily by program evaluators and implementors, but prospectively engaging community members and frontline healthcare providers can provide additional insight into local context and enhance community buy-in	post intervention phase	Theory of Change diagram (logic model)	• TOCs help prioritize data collection and guide subsequent data analyses • Help identify ineffective intervention components, highlight incorrect assumptions about the underlying mechanism of change or context in which the intervention is being implemented, and inform future adaptions to the intervention • Strengthen collaborations between interdisciplinary team members who may not otherwise sha…	• Developing a robust TOC at the start of the intervention development process could have highlighted these limitations, promoted more complete data collection, and provided additional opportunities to learn about the strengths and weakness of the intervention. • Through our review of the BetterBirth intervention and associated trial, we identified three lessons learned that can help future resea…	Not described						4	• Good discussion on selecting appropriate measurement indicators. Strong justifications.
Greenland et al	https://www.ncbi.nlm.nih.gov/pmc/articles/PMC7757841/	2020	India	Ananya	Single program	RMNCHN	Community, Primary health	Not defined	Not evident	Not described	Pre intervention phase	Theory of Change diagram (logic model)	Not defined	Not described	Not described						2
Gupta et al	https://wellcomeopenresearch.org/articles/4-54/v2	2019	India	SNEHA (Society for Nutrition, Education and Health Action) program	Single program	Prevention of violence against womena and children. The program delivers three sets of activities: community mobilisation, crisis counselling and extended response for survivors of violence, and work with police, medical and legal services. Community based.	Community	ToC is a hypothetical explanation of how and why an initiative works. It seeks to understand how program activities might lead to outcomes—desired or undesired—by articulating the connections between them.	We developed the theory of change in five overlapping phases. In the first phase (July 2015 to November 2016), an external consultant (Fernandes) met with our teams for counselling and community mobilisation, police and hospital liaison, two clinical psychologists, and a lawyer to understand their experiences, challenges, and perceptions of outcomes. • To begin the second phase, we convened a thr…	Core implementation team, data collectors, and SNEHA researchers	intervention phase	Theory of Change diagram (theory of change diagram)	Not described	Not described	Not described				Mixed-methods	Assumptions mapped out	5	• Developed a program theory of change informed by existing theories around social norms, networks, and behaviour change (Davidoff et al., 2015; Michie et al., 2011), combined with tacit theory based on experience (Birckmayer & Weiss, 2000; Chen & Rossi, 1980; Mason & Barnes, 2007; Weiss, 1997). • Good explanation of process • Explore unintended consequences or 'dark logic'. These are based on pr…
Hanley et al	https://journals.plos.org/plosone/article/file?id=10.1371/journal.pone.0170175&type=printable	2017	India	National Rural Health Mission (NRHM)	Single program	To deal with MCH inequalities and improve MCH, the government of India implemented a multi-strategy community intervention known as the NRHM. Its health sector plans were health system strengthening; communitization (delegating powers to and empowering the community to monitor the health care delivery system) and specific maternal and child healthcare strategies.	Community	Theory of change is essentially a comprehensive description and illustration of why and how a particular change is expected to hap- pen in a particular context leading to the desired goals.	Not described	Not described	post intervention phase	Theory of Change diagram (basic theory of change diagram)	Not described	Not described	Not described						2
Hanson et al	https://www.tandfonline.com/doi/pdf/10.1080/16549716.2019.1581466?needAccess=true	2019	India	Safe Care, Saving Lives (SCSL)	Single program	AYSRH	Hospital	Not defined	Not described	Not described	Pre intervention phase	Theory of Change diagram (basic theory of change diagram)	Not described	Not described	Not described						3	• The programme did not make explicit reference to theory, but its design echoed the behaviour change model at individual level, and social learning theory and normalisation process theory at organisational level (22-24).
Harrington et al	https://implementationscience.biomedcentral.com/track/pdf/10.1186/s13012-020-01058-z.pdf	2021	India	The Safe Care, Saving Lives programme	Multiple programs	Quality improvement collaborative for neonatal health, The QIC approach aims to improve adherence to evidence-based practices (EBP)	Hospital	Theory of change to understand how contextua factors influenced implementation and the hypothesised mechanisms of change.	First developed a theory of change through a participatory workshop with programme implementers [12], then refined it integrating relevant theory, informed by a systematic review [24, 25].	Not described	Not described	Programme theory (basic ToC)	Not described	• Using a theory of change can help to conceptualise individual and organisational changes and potential bottlenecks.	Not described						3.5
Hernadez & Hodges	https://www.sciencedirect.com/science/article/pii/S2214139121000275	2021	Kenya	Mobile health communication for PNC'	Single program	Mobile health communication for PNC	Community	Describes the sequence of related elements comprising of stra- tegies, influencing factors, problem, community needs, and desired re- sults. The model visually links the identified strategies with specific factors to address the specific needs within a community so as to achieve the desired results. The theory of change logic model is described as a tool that defines events that are expected to p…	Stakeholders’ engagement followed a forward and backward mapping process (Newcomer, Wholey, & Hatry, 2004), which allowed the logic and linkage of components to be clarified. During the discussions, additional comments were made if found necessary. The rigor of the process was assessed according to a checklist proposed by the WK Kellogg Foundation (W K Kellogg Foundation, 2004). The final framewo…	The stakeholders involved were all the policymakers at the Department of Health in the same rural area where the second study was done. These stakeholders with different health specialities were from the various disciplines that form the county health management team. The disciplines were; health promotion and disease prevention, curative and rehabilitation, planning and governance, and administr…	Pre intervention phase	Theory of change logic model (logic model)	• It is useful in that it informs policymakers of critical aspects that make a programme work in a compelling way	• Allowed the researchers to describe the desired results of mHealth communication in rural Kenya.	Iterative process					Assumptions not mapped	3	• Theory of change logic model, which consists of elements necessary for planning and designing mHealth communication initiatives to strengthen PNC in rural areas. • The authors acknowledge that not all stakeholders were initially familiar with the theory of change logic model; however, skillful facilitation of the workshop, following a systematic validation process, mitigated possible negative e…
Hurtubise, Brousselle, Camden	https://implementationscience.biomedcentral.com/track/pdf/10.1186/s13012-020-01061-4.pdf	2020	Kenya	BCW TB detection'	Single program	TB case detection	Hospital	Not described	Not described	Not described	Pre intervention phase	Theory of Change diagram (basic theory of change diagram)	Not described	Not described	Not described						3
Kabongo et al	https://www.ncbi.nlm.nih.gov/pmc/articles/PMC4267090/	2014	Malawi, Rwanda, Ethiopia	Supply Chains for Community Case Management (SC4CCM)	Multiple programs	Medicine availability to CHWs	Community	Theory of Change model provides the framework for our project assessment, identification of solutions and innovations, monitoring of change and demonstration of success. It is a visual representation of the steps.	Not evident	Not described	Pre intervention phase	Theory of Change diagram (theory of change diagram)	• Framework for our project assessment • Identification of solutions and innovations, • Monitoring of change and demonstration of success • Organized to guide strategic decisions • Helps to identify the kinds of interventions that are needed • TOC serves as a monitoring and evaluation framework to guide data collection, analysis and interpretation as well as to develop hypotheses and causal pathw…	Not described	Not described					Assumptions mapped out	4	• Very detailed country specific ToC documents on website (https://sc4ccm.jsi.com/emerging-lessons/theory-of-change/) • Overall ToC then country specific • Colour coding type of activity within broader intervention
Kung'u et al	https://bmcpublichealth.biomedcentral.com/track/pdf/10.1186/1471-2458-10-741.pdf	2010	Mali, Burkina Faso, Cameroon	PASSAGE Program	Multiple programs	Reproductive healthcare continuity	Community	Not defined	• In depth explanation • Step 1: Assessing the scope of the evaluation and the appropriateness of TDE • Step 2: Critical reconstruction of the initial programme theory • Step 3: Choice of data collection methods & developmentof tools • Step 4: Assessing the initial action model: Evaluating relevance of programme design and degree of implementation • Step 5: Assessing the initial causal model: Est…	The fieldwork took the evaluation team consisting of one political scientist and one anthropologist 2 weeks per site, program designers and implementation teams, target group.	Pre intervention phase	Casual web diagram (casual web diagram)	Not described	Not described	Revisited to refine program theory			Asked participants for information re mechanisms		Mention but not presented	3.5	• Used case study design • Overlaps with realist work a bit
Lalli et al	https://globalizationandhealth.biomedcentral.com/track/pdf/10.1186/s12992-018-0327-z.pdf	2018	Multi-country	Saving Lives at Birth program	Multiple programs	Saving Lives at Birth is a partnership and grant giving program that brings together different actors in MNH.	Community	A comprehensive description of how and why a desired change is intended to happen, mapping out all the required steps in order to achieve long-term goals is a useful tool to track progress towards specific goals	A review of the literature regarding the creation of a theory of change and impact framework with prioritised metrics for an existing program was conducted, in addition to assessing other global health programs im- plemented by partners but outside the Saving Lives at Birth platform. We searched PubMed and the grey lit- erature for references relating to the development of a retrospective theory …	Not described	post intervention phase	Theory of Change diagram (theory of change diagram)	• Programmes can use a theory of change for planning interventions, monitoring and evaluation, engagement of stakeholders, and to describe how a process works in evidence-based policy and practice. • provides an opportunity for learning about perceived relationships in a pathway to change and can inform future directions through analysis of lessons learnt.	• The theory of change maps out the paths of multiple actors (partner, innovator and end-user) which are interconnected to achieve a de- sired outcome • It re- quired a thorough review of existing key program docu- ments, analysis of systems and feedback from existing innovators. This process forced critical thinking and honest discussions, which have been valuable in under- standing the dynamics…	Once a working model of the theory of change was artic- ulated, innovators were encouraged to participate in a process of refinement and help further inform the theory of change from the perspective of the innovators. In line with Vogel’s observations, this theory of change is more than just a tool static in time, but part of a dynamic process to support and steer critical thinking processes thro…				Indicators not mapped	Assumptions not mapped	4	• Higher level ToC • Have a list of example tools for measurement in additional files • The theory of change describes the relationship between partners and innovators and the shared accountability for the functioning of the system, as both are responsible for maximising the chance of success for innovations enrolled in the program.
Mackenzie et al	https://onlinelibrary.wiley.com/doi/pdfdirect/10.1111/mcn.12501	2017	Multi-country	Multiple micronutrient (MMN) supplementation '	Multiple programs	Multiple micronutrient (MMN) supplementation program	Community	Not defined	Not described	Not described	Pre intervention phase	Logic model (basic ToC diagram)	Not described	Not described	Not described						3	• https://www.ncbi.nlm.nih.gov/pmc/articles/PMC4547471/ • Broad ToC that can be adapted in different contexts
Makowiecka et al	https://adc.bmj.com/content/104/Suppl_1/S3	2019	Multi-country (across LMICS)	Saving Brains	Multiple programs	Early childhood development, designed to support healthy brain development for children in the first 1000 days through innovations that prevent brain injury, promote stimulating and responsive environments and protect children from developmental risk factors.	Primary health	Not defined	Not described	Not described	intervention phase	Theory of Change diagram (theory of change diagram)	Not described	• Early consideration of pathways to impact and scale is important and can be supported by a ‘theory of change’ approach. • Theory of change approach which was valued by multiple stakeholders in encouraging forward planning. • A theory of change approach to consider pathways to impact was useful for design, but practical situational analysis tools and local data to guide these processes were lack…	Not described						3	• To guide evaluation design, a Conceptual Evaluation Framework was developed. (Figure a) This used key structural elements of the Saving Brains Portfolio monitoring and evaluation framework specifically an existing Portfolio level Theory of Change (ToC)
Mbuthia, Reid, Fichardt	https://mdpi-res.com/ijerph/ijerph-15-02746/article_deploy/ijerph-15-02746.pdf?version=1544001456	2018	Nepal and Malawi	Hygiene for People with Disabiliities'	Multiple programs	Ear health and menstrual hygiene. The long-term goal for this project—and the target behaviour to change - was improved uptake of ear and hearing referrals for children and menstrual hygiene management	Hospital	The ToC is a pragmatic framework which describes how an intervention is expected to influence change. It is usually developed in collaboration with key stakeholders and includes a series of hypothesised causes and effects which lead to the intended impact. Indicators of success are developed for each stage to measure progress.	For the workshop, participants were divided in to three groups, ensuring a balance between different sectors, whilst also ensuring that group members could all communicate with each other (some participants did not speak English/Chichewa). Three experienced facilitators ran the workshop (TB, RT, WM), two of whom were Malawian. First the research on uptake and barriers to referral services was pre…	In total, 19 stakeholders working in, or with an interest in ear and hearing care in Malawi attended the workshop. This included ear and hearing health professionals and administrative staff/project coordinators from QECH, Health Surveillance Assistants from Thyolo, a Ministry of Health official, a representative from Malawi Counsel for the Handicapped, a representative from Malawi National Assoc…	Pre intervention phase	Theory of Change diagram (basic theory of change diagram)	Not described	• This supports findings from a paper by de Silva et al., which found that stakeholder engagement in intervention development is helpful for context specific solutions using the theory-driven ToC process • This process also ensured stakeholders had a common understanding of the final goal from the outset. • In the future, the ToC process will allow authors to identify if the critical activities w…	Not described						3	• Good hypothesised mechanisms
Mei et al	https://gh.bmj.com/content/bmjgh/4/4/e001405.full.pdf	2019	Nigeria, Ethiopia, India	Overarching ToC for 61 interventions	Multiple programs	Mixed, MNH	Mixed	Can be seen as an iterative and participatory tool to describe a programme fully, examine assumptions and foster learning through reflection and revision,41 or it can also be used more narrowly to describe a logical programme pathway from inputs to outcome and provide a framework for evaluation	Not described	Not described	Mixed	Theory and logic model (Logic model)	Not described	• Enabled stakeholders including donors, policymakers and managers and evaluators of projects to identify what innovations were implemented, where and when. • Enabled us to apply common measures, including frequency, quality and equity of targeted contacts, and coverage of targeted life-saving interventions • Able to identify gaps in provision and areas of overlap, which were of interest to polic…	Not described						2	• In this paper, we outline our theory-driven approach to characterising 61 diverse MNH innovations and mapping them onto one unifying trajectory. • The theory of change proposes that innovations enhance routine contacts between front-line workers and service users in each geography.
Michaud‐Létourneau, Gayard, Pelletier	https://ezproxy-prd.bodleian.ox.ac.uk:2246/doi/pdf/10.1177/0218492319850730	2019	Pakistan	Handover tool	Single program	Teamwork-driven handover process	Hospital	ToC is a methodology stakeholders articulate their long-term goals and the necessary conditions needed to achieve these goals.	A preintervention observational study was carried out by the surgical nurse practitioner from 1 June to 30 December 2017, to identify points of weakness and areas where breakdown in communication occurs. Following these observations, the primary team/ stakeholders met again and developed a theory of change framework. The long-term goal was identified as “achieving complete and concise transfer of…	A multidisciplinary team consisting of a critical care physician, an anesthesiologist, a cardiac surgeon, critical care fellow, and surgical nurse practitioner was formed.	Pre intervention phase	Theory of Change diagram (basic theory of change diagram)	Not described	In a survery 24/24 respondents reported that the ToC method allowed for quicker implementation of handover protocol	Not described				Mention but not presented		2.5
Milner et al	https://pilotfeasibilitystudies.biomedcentral.com/track/pdf/10.1186/s40814-021-00781-8.pdf	2021	Pakistan	Play intervention'	Single program	Play intervention to reduce stress in children and their families during hospitilisation	Hospital	Not described	Not described	Not described	Pre intervention phase	Theory of Change diagram (basic theory of change diagram)	Not described	Not described	Not described						3
Mulhern & Appleford	https://www.research.manchester.ac.uk/portal/en/publications/the-independent-evaluation-of-starting-well-final-report(2b2ee7e2-ead3-42d3-a74a-cd73d9b4dcdd).html	2005	Scotland	Starting Well	Single program	Home visitation early intervention program	Community	Map stakeholders’ views of how and why the intervention was being implemented and to capture expectations of change within a 3-year programme of activity. A systematic and cumulative study of the links between activities, outcomes and contexts of the initiative’	The process of generating and articulating Starting Well’s Theory of Change was an iterative one with the evaluator working with those at a strategic level over a one-year period.	Participants were members of either the project steering group (a strategic management group) or the senior management team (an operational management group).	Pre intervention phase	Process description	• Multiple and broad goals • Program may change over time • Many activities are difficult to measure • Option when there are limitations of more traditional experiemental designs • Improving child and family health outcomes that are socially determined takes longer than the lifespan of an initiative and its evaluation. • project planning and implementation will be sharpened • help to identify wha…	• Included 'retrospective reflections on the meaningfulness of ToC • Dominant paradigm for judging success was too medical • Expectations from comissioners were percieved to feed into a skewed implementation focus on the objectives that were more readily measurable.	ToC was revisited. Same group behind ToC were asked whether they viewed the project as having been successful (in other words, was the Theory of Change doable in retrospect?						/	• The evaluation report, based on developing project plans until January 2002, raised a number of issues concerning the Theory of Change articulated by the project, including its limited testability largely due to a lack of baseline information. This issue is just as evident in the March 2002 plans and is shared by complex initiatives across the UK (Mackenzie and Blamey, in press; Judge and Bauld…
Nimpagaritse, Korachain, Meessen	https://bmcmedresmethodol.biomedcentral.com/track/pdf/10.1186/s12874-020-01164-y.pdf	2020	South Africa	MomConnect	Single program	Digital health communication, provides opportunity to rate services and to ask questions	Community	According to Taplin et al. [27], ToC makes underlying assumptions explicit by delineating the different compo- nents: input, outputs, outcomes, and impact [28, 29]. ToC can be viewed as both a product and process [27]. As a product, its inquiry results in specific outcomes in a narrative and/or visual form and offers a framework for sense-making that needs to be used, revisited, and adapted as th…	Not described	Not described	intervention phase	Theory of Change diagram (basic theory of change diagram)	• Firstly, the ToC model identified the various modalities of the MomConnect program, which are health information and education and the user query platform. • Secondly, it clearly articulated the intended outcomes (short-term and long- term) of the MomConnect program • Finally, provided tentative causal links in a stepwise manner to show how the outcome is to be achieved	• For instance, the ToC model tends to be linear and lacking detail, particularly around caus- ality. The model can be too descriptive and ignore issues of power and conflicting theories. ToC is also time and resource-intensive and has some difficulties in dealing with multiple perspectives, unexpected outcomes, and critical analysis. • The ToC was used to explicate the implementation theory for …	• The formulation of the ToC and initial program theory was achieved in an iterative process – moving back and forth between the data, the ToC, and developing the ini- tial program theory. All authors held discursive weekly meetings to conceptualize and finalize the ToC and ini tial program theory.			Mechanisms not mapped but RE			3	• Realist and ToC combination
Oliwa et al	https://health-policy-systems.biomedcentral.com/track/pdf/10.1186/s12961-021-00716-y.pdf	2021	South Africa	Verbal Autopsy with Participatory Action Research (VAPAR) programme	Single program	Series of action learning cycles to progress intersectoral engagement	Primary health	The programme theory of change articulates the complex interplays between context, mechanisms of change and outcomes.	Not described	Not described	intervention phase	Theory of Change diagram (logic model)	Not described	Not described	Not described						3	• Realist link too
Paina et al	https://bmchealthservres.biomedcentral.com/track/pdf/10.1186/s12913-020-05677-6.pdf	2020	Turkey, Netherlands, Lebanon	Problem Management Plus (PM+) and the Early Adolescent Skills for Emotions (EASE)	Multiple programs	Scaling up of psychological intervention for Syrian refugees in three countries	Mixed	ToC is a project planning tool used to understand the change process of a project or intervention and to map out causal pathways by presenting the ufficient preconditions which lead to long-term outcomes and an ultimate impact.	Country specific ToCs then overall ToC	Good explanation of who was involved Turkey (20): National and international academics and mental health/conflict researchers from universities in Turkey, the United Kingdom and the Netherlands; personnel from national and international non-governmental organisations such as the UN Refugee Agency, Relief International Turkey, the War Trauma Foundation, and the International Blue Crescent; men- ta…	Pre intervention phase	Theory of Change diagram (theory of change diagram)	• Useful methodology to unpack complex interventions • Used in mental health as a tool to enhance stakeholder involvement and in planning	• We found ToC to be a valuable tool outlining how change occurs, however, ToC is unable to investigate the reasons behind the actual change process. Future research could explore reasons for the selection of assumptions or interventions in real scenarios, or explore the change pathway using in-depth qualitative research. • We found ToC to be a valuable research tool; its methodology helped to un…	• Parts of it may become obsolete as national circumstances change, however, the flexible approach of ToC can allow the map to be adapted to take account of future changes. The ToC map can also be used for monitoring and evaluation but this would require intermediate outcomes to be aligned with indicators to measure change in practice.			Use rationale			4.5	• Another one of the overall then country specific ToC
Rasheed et al	https://www.ncbi.nlm.nih.gov/pmc/articles/PMC4620687/	2015	Uganda	PRIME	Single program	Malaria	Primary health	Used programme and implentation theory approach. How and why hypothesised PRIME intervention components combine to produce desired outcomes. Program theory focuses on why and implentation focuses on the how.	Not evident	Researchers and programme officers, local malaria NGO.	Pre intervention phase	Theory and logic model' (Logic model)	Not defined	Not described	Not described			Comment on overall mechanim			3
Sarma et al	https://bmcpublichealth.biomedcentral.com/track/pdf/10.1186/s12889-020-09694-2.pdf	2020	UK	Go-Golborne	Single program	Obesity program that community-based ‘whole system’. It is“‘bottom-up’ community empowerment actions with ‘top- down’ interventions in a single initiative” and aimed to “use and optimize existing systems, build on local assets, connect multiple stakeholders, synchronize ongoing activities across multiple settings and stimulate further actions”	Community	ToC clarified the programme’s aims, objectives and outcomes and articulated the assumptions underlying the programme’s design	Not described	Not described	post intervention phase	Theory of Change diagram (basic theory of change diagram)	Not described	Not described	Not described				Mention but not presented		2.5
Satherley et al	https://pediatrics.jmir.org/2021/1/e23193/	2021	UK	Kooth	Single program	Web-based counseling and support service	Community	ToC is an outcomes-based approach that can be used to identify and evaluate how programs and services achieve their stated goals of change. ToC has been defined as “the description of a sequence of events that is expected to lead to a particular desired outcome”	When designing a ToC, Kail and Lumley [31] identified the following 5-step process: Identify a realistic and definite goal. Work backward from the goal to work out the intermediate outcomes. Establish links between outcomes and their order by working out causes and effects. Work out which activities lead to which outcomes. Identify what else is needed for the intervention to work.	A workshop was held by combining 11 Kooth staff (5 therapists, 2 emotional well-being practitioners, 1 community engagement worker, 1 learning and development coordinator, and 2 research staff) and academic partners (TH and JG). As the staff members possess intimate knowledge regarding the way CYP make use of and benefit from the service, this workshop proved to be a vital starting point to direc…	intervention phase	Narrative bullet point form	• Collaborative process can help to identify hidden perspectives while also helping to motivate staff by showing them how their contributions fit into the service-level goals • Clarifies what needs to be measured, as the assumptions about what makes the intervention work are identified • ToC can also be used as a heuristic to help guide the creation of ToC for similar programs • ToC can be both r…	• ToC itself being an informative training tool for professionals working in this environment, to narrower elements, such as the need to develop bespoke tools to capture the outcomes of humanistic web-based support.	Not described		Individual level outcomes				2
Seward et al	https://bmjopen.bmj.com/content/bmjopen/9/8/e027302.full.pdf	2019	UK	Children and Young People’s Health Partnership (CYPHP) Evelina London Model of Care	Single program	Integrated model of care for CYP	Community, Primary health	Not described	Not described	Not described	post intervention phase	Theoretical framework (basic theory of change diagram)	Not described	Not described	Not described						4	• Use TDF
Van Belle et al	https://mdpi-res.com/children/children-08-00069/article_deploy/children-08-00069-v2.pdf?version=1611547445	2021	UK, Portugal, Greece, Germany, Spain	PRE-STARt	Multiple programs	Descrease diabetes. interactive lifestyle programme for adolescents aged 12–14 with risk factors which may increase their chances of developing T2D and their families	Community	Not defined	Not described	Not described	Pre intervention phase	Logic model (logic model)	Not described	Not described	Not described			Use Com-B and TDF for mechanisms			3
van der Merwe	https://ezproxy-prd.bodleian.ox.ac.uk:2081/doi/pdf/10.1089/chi.2021.0177	2021	USA	PWMI (Healthy Weight Clinic Pediatric Weight Management Intervention)	Single program	An integrated, multisystems level approach for pediatric weight management housed in primary care.	Primary health	Not defined		Not described	Pre intervention phase	Implementation Research Logic Model (?)	Not described	Not described	Not described						3	• Interesting different diagram
Wilbur et al	https://pubmed.ncbi.nlm.nih.gov/17001524/	2006	USA	Contra Costa Country intervention	Single program	Community based, cross agency, service planning intervention for youth mental health amongst youth involved with Juvenile probation	Community	Articulation of the underlying beliefs and assumptions that guide the development and implementation of strategy.	Two components of a theory of change: Conceptualisation and operationalisation of three core elements; 1) Characteristics, needs, and strengths of population to be served. 2) Desired outcome. 3) Strategies designed to achieve outcomes. Second component is finding the relationships between the above. Also include 12 stage process: Pre-planning: 1. Form workgroup 2. Articulate mission 3. Identify g…	High-level administrators and middle managers as well as education system representatives, family representatives, service coordinators and management staff, and evaluators.	Pre intervention phase	Theory of Change logic model (logic model)	• Array of individual programs and services developed without a clear idea of how they would be organised together cohesivley. • Guide for implementation • Tool for organising ideas into components and serves as a tool for documenting what planning participants believe to be central to their strategy. • Helps stakeholders articulate dieas and build consensus. • Point of reference over time.	Not described	• Acknowledgement of value of ToC as point of reference over time.	Explain context of intervention and process			Mention but not presented	Mention but not presented	3
Zamboni et al	https://globalizationandhealth.biomedcentral.com/track/pdf/10.1186/s12992-017-0302-0.pdf	2020	Zambia	Komboni Housewives	Single program	Diarrhoeal control through behaviour change intervention.	Community	Not defined	Not described	Not described	post intervention phase	Theory of Change diagram (basic theory of change diagram)	Not described	• The theory of change model for the intervention was useful for thinking through the qualitative and quanti- tative data that needed to be collected to measure process indicators related to implementation theory (dose delivered, reach, recruitment and fidelity). • The framework also helped to ensure that data were collected on key links in the hypothesised pathway to change to assess the program…	Not described					Assumptions mapped out	3	• Added eight evaluation ‘domains’ to this ToC, in line with Linnan and Steckler and others.
